# Supplementary material for: Different regulatory mechanisms of the capsule in hypervirulent Klebsiella pneumonia: “direct” wcaJ variation vs. “indirect” rmpA regulation
Source: Front Cell Infect Microbiol. 2023 Apr 25;13:1108818. doi: 10.3389/fcimb.2023.1108818 (PMC10168181; doi:10.3389/fcimb.2023.1108818)
Supplement: Supplementary file 4 [file Table_1.xlsx]

## Sheet: Genbank数据库
No.	Chromone	Acessioon	year	country	specimen	source	plasmid					MLST	K抗原
18	Klebsiella pneumoniae K2044	AP006725.1	unknown	unknown	blood	human	Klebsiella pneumoniae strain K2044 plasmid pK2044	0.72	0.9822	224152	CP026012.1	23	K1
21	Klebsiella pneumoniae AP8555	CP035383.1	2017	China	blood	human	Klebsiella pneumoniae strain AP8555 plasmid pAP855	0.72	0.9822	357837	CP035384.1	23	K1
22	Klebsiella pneumoniae HS09565	CP025631.1	2009	China	blood	human	Klebsiella pneumoniae strain HS09565 plasmid pKP	0.72	0.9822	169967	CP025632.1	23	K1
23	Klebsiella pneumoniae ED23	CP016814.1	2006	China	blood	human	Klebsiella pneumoniae strain ED23 plasmid unamed	0.72	0.9822	212770	CP016815.1	23	K1
24	Klebsiella pneumoniae subsp. pneumoniae RJF999	CP014010.1	2015	China	blood	human	Klebsiella pneumoniae subsp. pneumoniae strain RJF999 plasmid pRJF999	0.72	0.9822	228907	CP014011.1	23	K1
28	Klebsiella pneumoniae JNQH373	CP091978.1	2019	China	blood	human	Klebsiella pneumoniae isolate JNQH373 plasmid pJNQH373-1	0.72	0.9822	279569	CP091979.1	23	K1
35	Klebsiella pneumoniae JX-CR-hvKP-12	CP064205.1	2018	China	blood	human	Klebsiella pneumoniae strain JX-CR-hvKP-12 plasmid pJX12-1	0.72	0.9822	230835	CP064206.1	23	K1
36	Klebsiella pneumoniae JX-CR-hvKP-11	CP064208.1	2018	China	blood	human	Klebsiella pneumoniae strain JX-CR-hvKP-11 plasmid pJX11-1	0.72	0.9822	228028	CP064209.1	23	K1
29	Klebsiella pneumoniae KPNSF-2	CP090242.1	2021	China	blood	human	Klebsiella pneumoniae strain KPNSF-2 plasmid pKPNSF-2-1	0.72	0.9822	226910	CP090243.1	23	K1
43	Klebsiella pneumoniae C16KP0122	CP052431.1	2016	South Korea	blood	human	Klebsiella pneumoniae strain C16KP0122 plasmid pC16KP0122-1	0.5	0.9822	179285	CP052432.1	23	K1
10	Klebsiella pneumoniae A16KP0135	CP052562.1	2016	South Korea	blood	human	Klebsiella pneumoniae strain A16KP0135 plasmid pA16KP0135-1	0.72	0.9822	228146	CP052563.1	23	K1
19	Klebsiella pneumoniae BA34918	CP036190.1	2017	India	blood	human	Klebsiella pneumoniae strain BA34918 plasmid pvirulence_VBA34918	0.72	0.9822	216586	CP036191.1	23	K1
20	Klebsiella pneumoniae BA4656	CP035905.1	2018	India	blood	human	Klebsiella pneumoniae strain BA4656 plasmid unnamed1	0.72	0.9822	216620	CP035906.1	23	K1
30	Klebsiella pneumoniae KPN8	CP089868.1	unknown	USA	blood	human	Klebsiella pneumoniae strain KPN8 plasmid pKPN8_1	0.72	0.9822	232936	CP089869.1	23	K1
100	Klebsiella pneumoniae subsp. pneumoniae KUH-KPNHVF1	CP047675.1	2017	South Korea	Liver abscess	human	Klebsiella pneumoniae subsp. pneumoniae strain KUH-KPNHVF1 plasmid unnamed	0.72	0.9822	229024	CP047676.1	23	K1
101	Klebsiella pneumoniae subsp. pneumoniae KUH-KPNHVL1	CP047677.1	2017	South Korea	Liver abscess	human	Klebsiella pneumoniae subsp. pneumoniae strain KUH-KPNHVL1 plasmid unnamed	0.72	0.9822	229024	CP047678.1	23	K1
112	Klebsiella pneumoniae LS355	CP025641.1	2011	China	puncture fluid	human	Klebsiella pneumoniae strain LS355 plasmid pKP7	0.72	0.9822	197806	CP025642.1	23	K1
109	Klebsiella pneumoniae LS357	CP025639.1	2012	China	liver abscess	human	Klebsiella pneumoniae strain LS357 plasmid pKP9	0.5	0.9822	190470	CP025640.1	23	K1
107	Klebsiella pneumoniae SA12	CP084866.1	2008	France	liver abscess	human	Klebsiella pneumoniae strain SA12 plasmid pKp_SA12_1	0.72	0.9822	230142	CP084867.1	23	K1
104	Klebsiella pneumoniae OCU_hvKP1	AP025246.1	2015	Japan	liver and/or prostate abscess	human	Klebsiella pneumoniae OCU_hvKP1 plasmid pOCUhvKP1 DNA, complete genome	0.72	0.9822	215041	AP025247.1	23	K1
106	Klebsiella pneumoniae SGH10	CP025080.1	unknown	Singapore	liver abscess	human	Klebsiella pneumoniae strain SGH10 plasmid pSGH10	0.72	0.9822	231583	CP025081.1	23	K1
115	Klebsiella pneumoniae subsp. pneumoniae SC-7	CP030269.1	2015	China	sputum	human	Klebsiella pneumoniae subsp. pneumoniae strain SC-7 plasmid pSC7-vir	0.72	0.9822	236809	CP030270.1	23	K1
116	Klebsiella pneumoniae HS102438	CP025633.1	2010	China	sputum	human	Klebsiella pneumoniae strain HS102438 plasmid pKP6-1	0.72	0.9822	172768	CP025634.1	23	K1
117	Klebsiella pneumoniae subsp. pneumoniae RJA166	CP019047.1	2015	China	sputum	human	Klebsiella pneumoniae subsp. pneumoniae strain RJA166 plasmid pRJA166b	0.72	0.9822	228613	CP019049.1	23	K1
119	Klebsiella pneumoniae KP29105	CP091061.1	2020	China	sputum	human	Klebsiella pneumoniae strain KP29105 plasmid pKP29105-1	0.72	0.9822	229582	CP091062.1	23	K1
120	Klebsiella pneumoniae KP30086	CP091058.1	2020	China	sputum	human	Klebsiella pneumoniae strain KP30086 plasmid pKP30086-1	0.72	0.9822	230647	CP091059.1	23	K1
121	Klebsiella pneumoniae KP29499	CP089598.1	2020	China	sputum	human	Klebsiella pneumoniae strain KP29499 plasmid pKP29499-1	0.72	0.9822	229581	CP089599.1	23	K1
122	Klebsiella pneumoniae Kpn 1693	CP047595.1	2016	China	sputum	human	Klebsiella pneumoniae strain Kpn 1693 plasmid pKpn1693-Vir	0.72	0.9822	192347	CP047596.1	23	K1
134	Klebsiella pneumoniae 3214	CP028850.1	2017	China	sputum	human	Klebsiella pneumoniae strain 3214 plasmid pVIR_3214	0.72	0.9822	231431	CP028852.1	23	K1
126	Klebsiella pneumoniae KPN236	CP072492.1	2020	China	sputum	human	Klebsiella pneumoniae strain KPN236 plasmid unnamed1	0.72	0.9822	231163	CP072493.1	23	K1
153	Klebsiella pneumoniae 2016_49	CP068015.1	2016	Spain	sputum	human	Klebsiella pneumoniae strain 2016_49 plasmid pMS3802-CTXM-vir	0.46	0.9822	234774	CP068016.1	23	K1
160	Klebsiella pneumoniae ARLG-3254	CP067777.1	2016	USA	respiratory	human	Klebsiella pneumoniae strain ARLG-3254 plasmid pC308_1	0.72	0.9822	223720	CP067778.1	23	K1
165	Klebsiella pneumoniae SCAID PHRX1-2021 (13/97)	CP082805.1	2021	Kazakhstan	Swab from Pharynx	human	Klebsiella pneumoniae strain SCAID PHRX1-2021 (13/97) plasmid unnamed	0.72	0.9822	217781	CP082806.1	23	K1
181	Klebsiella pneumoniae ST23	CP037742.1	2016	USA	urine	human	Klebsiella pneumoniae strain ST23 plasmid pDHQP1701672_hv	0.72	0.9822	227239	CP037743.1	23	K1
231	Klebsiella pneumoniae MAR14-456	CP063277.1	2014	Russia	Postoperative wound	human	Klebsiella pneumoniae strain MAR14-456 plasmid pMAR14456-IncHI1B	0.72	0.9822	232362	CP063278.1	23	K1
159	Klebsiella pneumoniae SP4663	CP069365.1	2019	India	endotracheal aspirate	human	Klebsiella pneumoniae strain SP4663 plasmid pIncHI1B_vir	0.72	0.9822	228289	CP069366.1	NA	K1
241	Klebsiella pneumoniae KPN41053	CP052036.1	2016	China	tissue	human	Klebsiella pneumoniae strain KPN41053 plasmid pKPN41953	0.72	0.9822	207560	CP052037.1	35	K16
125	Klebsiella pneumoniae KPN246	CP072494.1	2020	China	sputum	human	Klebsiella pneumoniae strain KPN246 plasmid unnamed1	0.72	0.9822	208189	CP072495.1	660	K16
140	Klebsiella pneumoniae KP17-16	CP034077.1	2017	China	sputum	human	Klebsiella pneumoniae strain KP17-16 plasmid p17-16-vir	0.5	0.9822	290451	MK191024.1	15	K19
5	Klebsiella pneumoniae E16KP0290	CP052258.1	2016	South Korea	blood	human	Klebsiella pneumoniae strain E16KP0290 plasmid pE16KP0290-1	0.72	0.9822	236911	CP052259.1	65	K2
34	Klebsiella pneumoniae ER17974.3	CP059295.1	2020	USA	blood	human	Klebsiella pneumoniae strain ER17974.3 plasmid pER17974.3	0.72	0.9822	234967	CP059296.1	65	K2
32	Klebsiella pneumoniae C2051	CP073920.1	2015	China	blood	human	Klebsiella pneumoniae strain C2051 plasmid pVir_C2051	0.72	0.9822	236572	CP073921.1	65	K2
127	Klebsiella pneumoniae JS161205112	CP071324.1	2016	China	sputum	human	Klebsiella pneumoniae strain JS161205112 plasmid pVP-JS4	0.72	0.9822	180641	CP071323.1	65	K2
212	Klebsiella pneumoniae ent1077	CP060281.1	2014	Singapore	Rectal Swab	human	Klebsiella pneumoniae strain ent1077 plasmid pKpVP	0.72	0.9822	237444	CP060282.1	65	K2
2	Klebsiella pneumoniae D16KP0122	CP052362.1	2016	South Korea	blood	human	Klebsiella pneumoniae strain D16KP0122 plasmid pD16KP0122-1	0.72	0.9822	218572	CP052363.1	86	K2
27	Klebsiella pneumoniae FK1979	CP094940.1	2017	China	blood	human	Klebsiella pneumoniae strain FK1979 plasmid unnamed1	0.72	0.9822	227097	CP094941.1	86	K2
77	Klebsiella pneumoniae KPN55602	CP042977.1	2017	China	blood	human	Klebsiella pneumoniae strain KPN55602 plasmid pK55602_1	0.36	0.9964	270776	CP042975.1	86	K2
108	Klebsiella pneumoniae CG43	CP006648.1	unknown	China	liver abscess	human	Klebsiella pneumoniae CG43 plasmid pLVPK	0.72	0.9822	219385	AY378100.1	86	K2
99	Klebsiella pneumoniae 11454	CP030311.1	2014	China	Liver Abscess	human	Klebsiella pneumoniae strain 11454 plasmid p11454-1	0.72	0.9822	211169	CP030312.1	86	K2
210	Klebsiella pneumoniae 18CPO060	CP034778.1	2018	Canada	rectal swab	human	Klebsiella pneumoniae strain 18CPO060 plasmid phvKP060	0.72	0.9822	218147	CP034776.1	86	K2
214	Klebsiella pneumoniae ENT1988	CP061350.1	2015	Singapore	Rectal Swab	human	Klebsiella pneumoniae strain ENT1988 plasmid pKpVP	0.5	0.9822	200067	CP061351.1	86	K2
239	Klebsiella pneumoniae NUHL30457	CP026586.1	2106	China	tissue	human	Klebsiella pneumoniae strain NUHL30457 plasmid p1	0.72	0.9822	215697	CP026587.1	86	K2
25	Klebsiella pneumoniae subsp. pneumoniae RJF293	CP014008.1	2014	China	blood	human	Klebsiella pneumoniae subsp. pneumoniae strain RJF293 plasmid pRJF293	0.72	0.9822	224263	CP014009.1	374	K2
37	Klebsiella pneumoniae subsp. pneumoniae KC-Pl-HB1	CP030923.1	2017	South Korea	blood	human	Klebsiella pneumoniae subsp. pneumoniae strain KC-Pl-HB1 plasmid pKC-Pl-HB1	0.72	0.9811	196000	CP030924.1	375	K2
216	Klebsiella pneumoniae Kpn-14	CP047700.1	2014	Canada	Rectal	human	Klebsiella pneumoniae strain Kpn-14 plasmid pKpn14-1	0.5	0.9822	279435	CP047701.1	376	K2
40	Klebsiella pneumoniae KPN165	CP089857.1	unknown	USA	blood	human	Klebsiella pneumoniae strain KPN165 plasmid pKPN165_1	0.72	0.9778	163942	CP089858.1	380	K2
164	Klebsiella pneumoniae SCAID PHRX2-2021 (20/245)	CP082796.1	2021	Kazakhstan	Swab from Pharynx	human	Klebsiella pneumoniae strain SCAID PHRX2-2021 (20/245) plasmid unnamed1	0.72	0.9784	162135	CP082797.1	380	K2
9	Klebsiella pneumoniae F16KP0011	CP052197.1	2016	South Korea	blood	human	Klebsiella pneumoniae strain F16KP0011 plasmid pF16KP0011-1	0.72	0.9822	229518	CP052198.1	48	K2
39	Klebsiella pneumoniae KPN49	CP089865.1	unknown	USA	blood	human	Klebsiella pneumoniae strain KPN49 plasmid pKPN49_1	0.72	0.9784	160788	CP089866.1	66	K2
38	Klebsiella pneumoniae PM27	CP076453.1	2015	China	blood	human	Klebsiella pneumoniae strain PM27 plasmid pPM27_Vir	0.72	0.9784	162330	CP076454.1	NA	K2
79	Klebsiella pneumoniae K2606	CP047633.1	2012	China	blood	human	Klebsiella pneumoniae strain K2606 plasmid unnamed2	0.36	0.9984	138314	CP047635.1	1027	K20
185	Klebsiella pneumoniae 1970_kpn	CP066855.1	2018	Russia	urine	human	Klebsiella pneumoniae strain 1970_kpn plasmid phvKpST147_NDM-29	0.5	0.9822	311937	CP066856.1	147	K20
114	Klebsiella pneumoniae KP1692	CP041023.1	2015	China	sputum	human	Klebsiella pneumoniae strain KP1692 plasmid pKP1692	0.72	0.9822	202516	CP041024.1	268	K20
118	Klebsiella pneumoniae KPN43G	CP082207.1	2015	China	Sputum	human	Klebsiella pneumoniae strain KPN43G plasmid pKPN43G-2FIB	0.72	0.9822	207355	CP082208.1	268	K20
237	Klebsiella pneumoniae TA6363	AP019665.1	2016	Japan	ascites	human	Klebsiella pneumoniae TA6363 plasmid pTMTA63631 DNA, complete genome	0.36	0.9964	166700	AP019666.1	268	K20
211	Klebsiella pneumoniae ENT1332	CP063428.1	2014	Singapore	rectal swab	human	Klebsiella pneumoniae strain ENT1332 plasmid pKpVP_1332	0.72	0.9822	214979	CP063429.1	893	K20
240	Klebsiella pneumoniae Kp36336	CP066511.1	2019	Belgium	Tissue	human	Klebsiella pneumoniae strain Kp36336 plasmid pSID1	0.72	0.9822	479365	CP066512.1	893	K20
33	Klebsiella pneumoniae KP_NORM_BLD_2014_96855	CP073783.1	2014	Norway	blood	human	Klebsiella pneumoniae isolate KP_NORM_BLD_2014_96855 plasmid unnamed_1	0.72	0.9822	218832	CP073784.1	420	K20
124	Klebsiella pneumoniae KPN234	CP072653.1	2020	China	sputum	human	Klebsiella pneumoniae strain KPN234 plasmid unnamed1	0.72	0.9822	210202	CP072654.1	420	K20
41	Klebsiella pneumoniae TK421	CP045694.1	2013	USA	blood	human	Klebsiella pneumoniae strain TK421 plasmid pTK421_2	0.72	0.9773	127353	CP045692.1	5473	K20
218	Klebsiella pneumoniae SCPM-O-B-8919 (12PKP/19c)	CP094991.1	2019	Russia	intestine	human	Klebsiella pneumoniae strain SCPM-O-B-8919 (12PKP/19c) plasmid pB-8919_OXA-48	0.44	0.9816	326663	CP094992.1	39	K23
219	Klebsiella pneumoniae SCPM-O-B-8922 (20PKP/19c)	CP094363.1	2019	Russia	intestine	human	Klebsiella pneumoniae strain SCPM-O-B-8922 (20PKP/19c) plasmid pB-8922_OXA-48_part1	0.44	0.9816	313512	CP094364.1	39	K23
220	Klebsiella pneumoniae SCPM-O-B-8912 (11PKP/19a)	CP086664.1	2019	Russia	intestine	human	Klebsiella pneumoniae strain SCPM-O-B-8912 (11PKP/19a) plasmid pOXA-48	0.44	0.9816	323074	CP086665.1	39	K23
167	Klebsiella pneumoniae SCPM-O-B-8923 (3TKP/19g)	CP086671.1	2019	Russia	trachea	human	Klebsiella pneumoniae strain SCPM-O-B-8923 (3TKP/19g) plasmid pB-8923_OXA-48	0.44	0.9816	327685	CP086672.1	39	K23
56	Klebsiella pneumoniae KP_NORM_BLD_2014_104014	CP034045.1	2014	Norway	blood	human	Klebsiella pneumoniae strain KP_NORM_BLD_2014_104014 plasmid unnamed1	0.5	0.9822	345775	CP034046.1	15	K24
57	Klebsiella pneumoniae KP_NORM_BLD_2015_112126	CP034053.1	2015	Norway	blood	human	Klebsiella pneumoniae strain KP_NORM_BLD_2015_112126 plasmid unnamed1	0.5	0.9822	299188	CP034054.1	15	K24
213	Klebsiella pneumoniae 51015	CP050376.1	2019	Czech Republic	Rectal swab	human	Klebsiella pneumoniae strain 51015 plasmid p51015_NDM_1	0.5	0.9822	353810	CP050380.1	15	K24
150	Klebsiella pneumoniae CriePir200	CP062993.1	2018	Russia	sputum	human	Klebsiella pneumoniae strain CriePir200 plasmid unnamed1	0.5	0.9816	302447	CP062994.1	336	K25
82	Klebsiella pneumoniae KP_NORM_BLD_2010_71621	CP073791.1	2010	Norway	blood	human	Klebsiella pneumoniae isolate KP_NORM_BLD_2010_71621 plasmid unnamed_1	0.36	1	155175	CP073792.1	2948	K28
83	Klebsiella pneumoniae IR5065	CP061948.1	2013	China	blood	human	Klebsiella pneumoniae strain IR5065 plasmid unnamed1	0.5	0.9811	295331	CP061949.1	383	K30
60	Klebsiella pneumoniae B6753	CP067045.1	2019	India	blood	human	Klebsiella pneumoniae strain B6753 plasmid pIncHI1B_vir	0.5	0.9822	194435	CP067046.1	43	K30
184	Klebsiella pneumoniae JNK002	CP061961.1	2015	China	urine	human	Klebsiella pneumoniae strain JNK002 plasmid unnamed1	0.5	0.9822	307252	CP061962.1	395	K39
151	Klebsiella pneumoniae GIMC1002:Kpn-3Ts64	CP082240.1	2016	Russia	sputum	human	Klebsiella pneumoniae isolate GIMC1002:Kpn-3Ts64 plasmid pKPN-3Ts64-1	0.44	0.9816	293328	CP082241.1	395	K39
230	Klebsiella pneumoniae KP167	CP098758.1	2020	China	secretions	human	Klebsiella pneumoniae strain KP167 plasmid pKP167-261	0.36	0.9984	261525	CP098759.1	45	K43
52	Klebsiella pneumoniae CR-HvKP5	CP040545.1	2016	China	blood	human	Klebsiella pneumoniae strain CR-HvKP5 plasmid pCR-HvKP5-VIR	0.5	0.9822	177694	CP040546.1	11	K47
53	Klebsiella pneumoniae CR-HvKP1	CP040533.1	2016	China	blood	human	Klebsiella pneumoniae strain CR-HvKP1 plasmid pCR-HvKP1-VIR	0.5	0.9822	177790	CP040534.1	11	K47
98	Klebsiella pneumoniae TVGHCRE225	CP023722.1	2014	China	intraabdominal abscess	human	Klebsiella pneumoniae strain TVGHCRE225 plasmid unnamed1	0.72	0.9822	297984	CP023723.1	11	k47
144	Klebsiella pneumoniae SH12	CP040833.1	2016	China	sputum	human	Klebsiella pneumoniae strain SH12 plasmid pSH12_Vir	0.5	0.9822	284671	CP040834.1	11	K47
175	Klebsiella pneumoniae 721005	CP030292.1	2013	China	urine	human	Klebsiella pneumoniae strain 721005 plasmid p721005-1	0.5	0.9822	269204	CP030293.1	11	K47
199	Klebsiella pneumoniae L201	CP029216.1	2017	China	feces	human	Klebsiella pneumoniae strain L201 plasmid p3-L201	0.5	0.9822	177991	CP029218.2	11	K47
202	Klebsiella pneumoniae L491	CP029226.1	2017	China	feces	human	Klebsiella pneumoniae strain L491 plasmid p2-L491	0.5	0.9822	130876	CP029227.1	11	K47
58	Klebsiella pneumoniae CR-HvKP4	CP040539.1	2016	China	blood	human	Klebsiella pneumoniae strain CR-HvKP4 plasmid pVir-CR-HvKP4	0.5	0.9822	178154	MF437313.1	11	K47
102	Klebsiella pneumoniae GN-2	CP019160.1	2015	China	Liver abscess	human	Klebsiella pneumoniae strain GN-2 plasmid pGN-2	0.72	0.9822	261986	CP019161.1	485	K5
105	Klebsiella pneumoniae LS356	CP025636.1	2011	China	Liver abscess	human	Klebsiella pneumoniae strain LS356 chromosome	0.72	0.9822	5409425	CP025636.1	485	K5
209	Klebsiella pneumoniae 1613258639	CP083055.1	2020	Switzerland	rectal swab	human	Klebsiella pneumoniae strain 1613258639 plasmid p2-1613258639	0.34	0.895	73277	CP083057.1	231	K51
227	Klebsiella pneumoniae subsp. pneumoniae WRC15_AI1547PC	CP079606.1	2016	India	Pus	human	Klebsiella pneumoniae subsp. pneumoniae strain WRC15_AI1547PC plasmid pAI1547P_P3	0.34	0.895	71307	CP079609.1	NA	K51
97	Klebsiella pneumoniae 11311	CP030313.1	2013	China	Mediastinal Abscess	human	Klebsiella pneumoniae strain 11311 plasmid p11311-1	0.72	0.9822	203044	CP030314.1	412	K57
26	Klebsiella pneumoniae FAHZZU2591	CP083751.1	2020	China	blood	human	Klebsiella pneumoniae strain FAHZZU2591 plasmid pFAHZZU2591	0.72	0.9822	202973	CP083752.1	412	K57
246	Klebsiella pneumoniae JNQH116	CP070898.1	2020	China	cerebrospinal fluid	human	Klebsiella pneumoniae strain JNQH116 plasmid pJNQH116-1	0.72	0.9822	225276	CP070899.1	412	K57
232	Klebsiella pneumoniae Kp_Goe_154414	CP018337.1	2014	Germany	wound swab	human	Klebsiella pneumoniae isolate Kp_Goe_154414 plasmid pKp_Goe_414-2	0.5	0.9822	202175	CP018338.1	23	K57
123	Klebsiella pneumoniae 090515	CP073287.1	2019	China	sputum	human	Klebsiella pneumoniae strain 090515 plasmid pVir_090515	0.72	0.9822	218309	CP073289.1	592	K57
16	Klebsiella pneumoniae E16KP0172	CP052303.1	2016	South Korea	blood	human	Klebsiella pneumoniae strain E16KP0172 plasmid pE16KP0172-1	0.72	0.9822	230603	CP052304.1	48	K62
17	Klebsiella pneumoniae F16KP0002	CP052203.1	2016	South Korea	blood	human	Klebsiella pneumoniae strain F16KP0002 plasmid pF16KP0002-1	0.72	0.9822	229504	CP052204.1	48	K62
11	Klebsiella pneumoniae B17KP0067	CP052494.1	2017	South Korea	blood	human	Klebsiella pneumoniae strain B17KP0067 plasmid pB17KP0067-1	0.72	0.9822	231026	CP052495.1	48	K62
8	Klebsiella pneumoniae F17KP0012	CP052143.1	2017	South Korea	blood	human	Klebsiella pneumoniae strain F17KP0012 plasmid pF17KP0012-1	0.72	0.9822	229470	CP052144.1	48	K62
3	Klebsiella pneumoniae F16KP0037	CP052181.1	2016	South Korea	blood	human	Klebsiella pneumoniae strain F16KP0037 plasmid pF16KP0037-1	0.72	0.9822	271740	CP052182.1	48	K62
4	Klebsiella pneumoniae F16KP0045	CP052177.1	2016	South Korea	blood	human	Klebsiella pneumoniae strain F16KP0045 plasmid pF16KP0045-1	0.72	0.9822	231763	CP052178.1	48	K62
6	Klebsiella pneumoniae F16KP0082	CP052162.1	2016	South Korea	blood	human	Klebsiella pneumoniae strain F16KP0082 plasmid pF16KP0082-1	0.72	0.9822	232142	CP052163.1	48	K62
7	Klebsiella pneumoniae F16KP0084	CP052158.1	2016	South Korea	blood	human	Klebsiella pneumoniae strain F16KP0084 plasmid pF16KP0084-1	0.72	0.9822	228970	CP052159.1	48	K62
13	Klebsiella pneumoniae D17KP0013	CP052344.1	2017	South Korea	blood	human	Klebsiella pneumoniae strain D17KP0013 plasmid pD17KP0013-1	0.72	0.9822	231078	CP052345.1	48	K62
44	Klebsiella pneumoniae E17KP0033	CP052231.1	2017	South Korea	blood	human	Klebsiella pneumoniae strain E17KP0033 plasmid pE17KP0033-1	0.5	0.9822	218755	CP052232.1	48	K62
14	Klebsiella pneumoniae D16KP0144	CP052356.1	2016	South Korea	blood	human	Klebsiella pneumoniae strain D16KP0144 plasmid pD16KP0144-1	0.72	0.9822	231094	CP052357.1	48	K62
15	Klebsiella pneumoniae F16KP0019	CP052189.1	2016	South Korea	blood	human	Klebsiella pneumoniae strain F16KP0019 plasmid pF16KP0019-1	0.72	0.9822	229513	CP052190.1	48	K62
55	Klebsiella pneumoniae KpvST101_OXA-48	CP031368.2	2018	UK	blood	human	Klebsiella pneumoniae strain KpvST101_OXA-48 plasmid pKpvST101	0.5	0.9822	292699	CP031369.2	101	K62
46	Klebsiella pneumoniae 9949	CP050280.1	2017	China	blood	human	Klebsiella pneumoniae strain 9949 plasmid unnamed1	0.5	0.9822	237416	CP050281.1	11	k64
42	Klebsiella pneumoniae KP18-2079	CP048933.1	2018	China	blood	human	Klebsiella pneumoniae strain KP18-2079 plasmid pKP18-2079_vir	0.5	0.9822	182326	MT090958.1	11	k64
47	Klebsiella pneumoniae 10553	CP050275.1	2017	China	blood	human	Klebsiella pneumoniae strain 10553 plasmid unnamed1	0.5	0.9822	404774	CP050276.1	11	k64
49	Klebsiella pneumoniae XJ-K2	CP032240.1	2018	China	blood	human	Klebsiella pneumoniae strain XJ-K2 plasmid unnamed1	0.5	0.9822	219775	CP032241.1	11	k64
65	Klebsiella pneumoniae WSCRKP	CP091068.1	2018	China	blood	human	Klebsiella pneumoniae strain WSCRKP plasmid pWSCRKP-1	0.5	0.9822	221776	CP091069.1	11	k64
66	Klebsiella pneumoniae subsp. pneumoniae KPN857	CP090432.1	2021	China	blood	human	Klebsiella pneumoniae subsp. pneumoniae strain KPN857 plasmid pA	0.5	0.9822	192941	CP090433.1	11	k64
67	Klebsiella pneumoniae C2582	CP079208.1	2017	China	blood	human	Klebsiella pneumoniae strain C2582 plasmid pVir_C2582	0.5	0.9822	216779	CP079209.1	11	k64
68	Klebsiella pneumoniae KP1064WHY	CP084705.1	2019	China	blood	human	Klebsiella pneumoniae strain KP1064WHY plasmid p1	0.5	0.9822	201125	CP084706.1	11	k64
69	Klebsiella pneumoniae JX-CR-hvKP-10	CP064258.1	2018	China	blood	human	Klebsiella pneumoniae strain JX-CR-hvKP-10 plasmid pJX10-1	0.5	0.9822	394328	CP064259.1	11	k64
70	Klebsiella pneumoniae JX-CR-hvKP-7	CP064223.1	2018	China	blood	human	Klebsiella pneumoniae strain JX-CR-hvKP-7 plasmid pJX7-1	0.5	0.9822	219796	CP064224.1	11	k64
71	Klebsiella pneumoniae JX-CR-hvKP-8	CP064217.1	2018	China	blood	human	Klebsiella pneumoniae strain JX-CR-hvKP-8 plasmid pJX8-1	0.5	0.9822	217869	CP064218.1	11	k64
72	Klebsiella pneumoniae JX-CR-hvKP-9	CP064211.1	2018	China	blood	human	Klebsiella pneumoniae strain JX-CR-hvKP-9 plasmid pJX9-1	0.5	0.9822	277720	CP064212.1	11	k64
73	Klebsiella pneumoniae subsp. pneumoniae RJBSI76	CP068689.1	2018	China	blood	human	Klebsiella pneumoniae subsp. pneumoniae strain RJBSI76 plasmid pRJBSI76-1	0.5	0.9822	302690	CP068690.1	11	k64
51	Klebsiella pneumoniae C789	CP034415.1	2016	China	blood	human	Klebsiella pneumoniae strain C789 plasmid pVir-CR-hvKP-C789	0.5	0.9822	215950	CP034416.1	11	k64
59	Klebsiella pneumoniae 33367	CP099413.1	2015	China	blood	human	Klebsiella pneumoniae strain 33367 plasmid p33367_VIR	0.5	0.9822	215836	CP099414.1	11	k64
128	Klebsiella pneumoniae KP20194a	CP054780.1	2019	China	sputum	human	Klebsiella pneumoniae strain KP20194a plasmid pKP20194a-p1	0.5	0.9822	195031	CP054781.1	11	K64
129	Klebsiella pneumoniae KP20194b	CP054768.1	2019	China	sputum	human	Klebsiella pneumoniae strain KP20194b plasmid pKP20194b-p1	0.5	0.9822	195034	CP054769.1	11	K64
130	Klebsiella pneumoniae KP20194d	CP054732.1	2019	China	sputum	human	Klebsiella pneumoniae strain KP20194d plasmid pKP20194d-p1	0.5	0.9822	194896	CP054733.1	11	K64
131	Klebsiella pneumoniae KP20194e	CP054726.1	2019	China	sputum	human	Klebsiella pneumoniae strain KP20194e plasmid pKP20194e-p1	0.5	0.9822	195027	CP054727.1	11	K64
132	Klebsiella pneumoniae KP20194c	CP054756.1	2019	China	sputum	human	Klebsiella pneumoniae strain KP20194c plasmid pKP20194c-p1	0.5	0.9822	195024	CP054757.1	11	K64
133	Klebsiella pneumoniae KP20194b2	CP054762.1	2019	China	sputum	human	Klebsiella pneumoniae strain KP20194b2 plasmid pKP20194b2-p1	0.5	0.9822	195077	CP054763.1	11	K64
137	Klebsiella pneumoniae KP16	CP087146.1	2021	China	sputum	human	Klebsiella pneumoniae strain KP16 plasmid unnamed1	0.5	0.9822	197415	CP087147.1	11	K64
138	Klebsiella pneumoniae KP14	CP087151.1	2021	China	sputum	human	Klebsiella pneumoniae strain KP14 plasmid unnamed1	0.5	0.9822	197415	CP087152.1	11	K64
141	Klebsiella pneumoniae KP697	CP066151.1	2020	China	sputum	human	Klebsiella pneumoniae strain KP697 plasmid unnamed1	0.5	0.9822	197408	CP066152.1	11	K64
142	Klebsiella pneumoniae JNKPN26	CP090203.1	2019	China	sputum	human	Klebsiella pneumoniae strain JNKPN26 plasmid pJNKPN26_Vir	0.5	0.9822	220975	CP090206.1	11	K64
161	Klebsiella pneumoniae BJCFK909	CP034123.1	2018	China	respiratory tract	human	Klebsiella pneumoniae strain BJCFK909 plasmid p1b1	0.5	0.9822	200216	CP034124.1	11	K64
163	Klebsiella pneumoniae subsp. pneumoniae HB25-1	CP039524.1	2015	China	pneumoniae	human	Klebsiella pneumoniae subsp. pneumoniae strain HB25-1 plasmid pHB25-1-vir	0.5	0.9822	396373	CP039526.1	11	K64
170	Klebsiella pneumoniae KP63	CP077763.1	2020	China	Bronchoalveolar lavage fluid	human	Klebsiella pneumoniae strain KP63 plasmid pKPC-063001	0.36	0.9984	359625	MZ156798.1	11	K64
143	Klebsiella pneumoniae 21080937	CP095253.1	2021	China	sputum	human	Klebsiella pneumoniae strain 21080937 plasmid p21080937_1	0.5	0.9822	157481	CP095254.1	11	K64
146	Klebsiella pneumoniae KP55	CP055294.1	2020	China	sputum	human	Klebsiella pneumoniae strain KP55 plasmid pKP55_1	0.5	0.9822	197415	CP055295.1	11	K64
148	Klebsiella pneumoniae KPWX136	CP069170.1	2020	China	sputum	human	Klebsiella pneumoniae strain KPWX136 plasmid pA	0.5	0.9822	191359	CP069171.1	11	K64
173	Klebsiella pneumoniae 135077	CP073290.1	2020	China	urine	human	Klebsiella pneumoniae strain 135077 plasmid pVir_135077	0.56	0.8938	172176	CP073292.1	11	K64
174	Klebsiella pneumoniae KP18-3-8	CP048430.1	2018	China	urine	human	Klebsiella pneumoniae strain KP18-3-8 plasmid pKP18-3-8_KPC_vir	0.5	0.9822	228158	MT035874.1	11	K64
176	Klebsiella pneumoniae KP58	CP041373.1	2018	China	urine	human	Klebsiella pneumoniae strain KP58 plasmid pKP58-1	0.5	0.9822	197415	CP041374.1	11	K64
178	Klebsiella pneumoniae XJ-K1	CP032163.1	2018	China	urine	human	Klebsiella pneumoniae strain XJ-K1 plasmid unnamed1	0.5	0.9822	207409	CP032164.1	11	K64
182	Klebsiella pneumoniae kp5152	CP090462.1	2020	China	urine	human	Klebsiella pneumoniae strain kp5152 plasmid p1	0.5	0.9822	176459	CP090463.1	11	K64
186	Klebsiella pneumoniae CRKP78R	CP066254.1	2018	China	urine	human	Klebsiella pneumoniae strain CRKP78R plasmid p2	0.5	0.9822	215966	CP066255.1	11	K64
200	Klebsiella pneumoniae L39_2	CP033954.1	2018	China	feces	human	Klebsiella pneumoniae strain L39_2 plasmid p2_L39	0.5	0.9822	198087	CP033955.1	11	K64
201	Klebsiella pneumoniae FK 6768	CP065554.1	2019	China	feces	human	Klebsiella pneumoniae strain FK 6768 plasmid unnamed1	0.5	0.9822	219459	CP065555.1	11	K64
203	Klebsiella pneumoniae L388	CP029220.1	2017	China	feces	human	Klebsiella pneumoniae strain L388 plasmid p1-L388	0.5	0.9822	217870	CP029221.1	11	K64
225	Klebsiella pneumoniae XH1507	CP092793.1	2019	China	pus	human	Klebsiella pneumoniae strain XH1507 plasmid pXH1507-1	0.5	0.9822	198615	CP092794.1	11	K64
226	Klebsiella pneumoniae XH1508	CP092786.1	2019	China	pus	human	Klebsiella pneumoniae strain XH1508 plasmid pXH1508-1	0.5	0.9822	198615	CP092787.1	11	K64
229	Klebsiella pneumoniae 21080534	CP095247.1	2021	China	Diversion fluid	human	Klebsiella pneumoniae strain 21080534 plasmid p21080534_1	0.5	0.9795	210914	CP095248.1	11	K64
234	Klebsiella pneumoniae 21080237	CP095240.1	2021	China	Diversion fluid	human	Klebsiella pneumoniae strain 21080237 plasmid p21080237_1	0.5	0.9822	188001	CP095241.1	11	K64
235	Klebsiella pneumoniae KP15	CP087142.1	2021	China	secretion	human	Klebsiella pneumoniae strain KP15 plasmid unnamed1	0.5	0.9822	197415	CP087143.1	11	K64
244	Klebsiella pneumoniae CRKP66R	CP063833.1	2020	China	BALF	human	Klebsiella pneumoniae strain CRKP66R plasmid pCRKP66R-2	0.5	0.9822	215999	CP063834.1	11	K64
245	Klebsiella pneumoniae C1398	CP034420.1	2016	China	BALF	human	Klebsiella pneumoniae strain C1398 plasmid pVir-CR-hvKP-C1398	0.72	0.9822	274540	CP034421.1	11	K64
61	Klebsiella pneumoniae KP-135LU	CP070890.1	2019	Italy	blood	human	Klebsiella pneumoniae strain KP-135LU plasmid pKP-135LU_HIB-FIB	0.5	0.9822	341276	CP070891.1	147	k64
62	Klebsiella pneumoniae KP-12Pi	CP072917.1	2019	Italy	blood	human	Klebsiella pneumoniae strain KP-12Pi plasmid pKP-12PI_HIB-FIB	0.5	0.9822	341914	CP072918.1	147	K64
63	Klebsiella pneumoniae KP-26Pi	CP072925.1	2019	Italy	blood	human	Klebsiella pneumoniae strain KP-26Pi plasmid pKP-26PI_HIB-FIB	0.5	0.9822	318691	CP072926.1	147	K64
215	Klebsiella pneumoniae KpvST147B_SE1_1_NDM	CP040724.1	2019	UK	rectal swab	human	Klebsiella pneumoniae strain KpvST147B_SE1_1_NDM plasmid pKpvST147B_virulence	0.5	0.9816	339117	CP040726.1	147	K64
84	Klebsiella pneumoniae BA27935	CP058798.1	2019	India	blood	human	Klebsiella pneumoniae strain BA27935 plasmid pvirulence_VBA27935	0.5	0.9822	304108	CP058799.1	2096	K64
85	Klebsiella pneumoniae BP3636	CP053771.1	2019	India	blood	human	Klebsiella pneumoniae strain BP3636 plasmid pvirulence_VBP3636	0.5	0.9822	317680	CP053772.1	2096	K64
248	Klebsiella pneumoniae Bio45	CP093854.1	2019	Turkey	skin swab	human	Klebsiella pneumoniae strain Bio45 plasmid pBio45	0.5	0.9822	337042	CP093855.1	2096	K64
192	Klebsiella pneumoniae Bio3	CP094227.1	2019	Turkey	urine	human	Klebsiella pneumoniae strain Bio3 plasmid pBio3	0.5	0.9822	328083	CP094228.1	2096	K64
139	Klebsiella pneumoniae Bio73	CP093852.1	2016	Turkey	sputum	human	Klebsiella pneumoniae strain Bio73 plasmid pBio73	0.5	0.9822	332171	CP093853.1	2096	K64
86	Klebsiella pneumoniae BA10835	CP053765.1	2019	India	blood	human	Klebsiella pneumoniae strain BA10835 plasmid pvirulence_VBA10835	0.5	0.9822	307718	CP053766.1	2096	K64
1	Klebsiella pneumoniae WSHvKP	CP054063.1	2019	China	blood	human	Klebsiella pneumoniae strain WSHvKP plasmid pSWHvKp	0.72	0.9822	211588	CP054064.1	1764	K64
177	Klebsiella pneumoniae Kp36	CP017385.1	2007	China	urine	human	Klebsiella pneumoniae strain Kp36 plasmid unnamed1	0.5	0.9822	219800	CP047193.1	15	K64
233	Klebsiella pneumoniae F81	CP026164.1	2014	China	incision secretion	human	Klebsiella pneumoniae strain F81 plasmid pF81_2	0.72	0.9822	211437	CP026166.1	30	K64
168	Klebsiella pneumoniae ZY393	CP076671.1	2020	China	flushing fluid	human	Klebsiella pneumoniae strain ZY393 plasmid pZY1393-1	0.5	0.9822	195075	CP076672.1	3984	K64
147	Klebsiella pneumoniae IR5086	CP061975.1	2014	China	sputum	human	Klebsiella pneumoniae strain IR5086 plasmid unnamed2	0.5	0.9822	266729	CP061977.1	147	K81
45	Klebsiella pneumoniae E17KP0029	CP052235.1	2017	South Korea	blood	human	Klebsiella pneumoniae strain E17KP0029 plasmid pE17KP0029-1	0.5	0.9822	330799	CP052236.1	307	K102
166	Klebsiella pneumoniae subsp. pneumoniae KpvST15_NDM	CP040593.1	2016	UK	throat	human	Klebsiella pneumoniae subsp. pneumoniae strain KpvST15_NDM plasmid pKpvST15	0.5	0.9816	277162	CP040595.1	15	K112
179	Klebsiella pneumoniae KP3295	CP079725.1	2018	China	urine	human	Klebsiella pneumoniae strain KP3295 plasmid pKP3295-1	0.5	0.9822	177848	CP079726.1	15	K112
217	Klebsiella pneumoniae WSD411	CP045674.1	2018	China	rectum	human	Klebsiella pneumoniae strain WSD411 plasmid pWSD411_2	0.5	0.9822	177848	CP045675.1	15	k112
78	Klebsiella pneumoniae Kp1604	CP085478.1	2015	China	blood	human	Klebsiella pneumoniae strain Kp1604 plasmid p1	0.36	0.9964	144892	CP085479.1	412	NA
149	Klebsiella pneumoniae CRKP52R	CP066249.1	2018	China	sputum	human	Klebsiella pneumoniae strain CRKP52R plasmid p2	0.5	0.9822	193221	CP066250.1	11	NA
195	Klebsiella pneumoniae BS433-2	CP063890.1	2019	China	feces	human	Klebsiella pneumoniae strain BS433-2 plasmid pBS433-2	0.72	0.9822	227749	CP063891.1	23	NA
196	Klebsiella pneumoniae M212-2	CP063908.1	2019	China	feces	human	Klebsiella pneumoniae strain M212-2 plasmid pM212-2	0.72	0.9822	214844	CP063909.1	23	NA
194	Klebsiella pneumoniae BM334-2	CP063904.1	2019	China	feces	human	Klebsiella pneumoniae strain BM334-2 plasmid pBM334-2	0.72	0.9822	226993	CP063905.1	86	NA
207	Klebsiella pneumoniae S183-1	CP063927.1	2019	China	fecal	human	Klebsiella pneumoniae strain S183-1 plasmid pS183-1.2	0.34	0.8944	190929	CP063929.1	2158	NA
208	Klebsiella pneumoniae M186-2	CP063930.1	2019	China	fecal	human	Klebsiella pneumoniae strain M186-2 plasmid pM186-2	0.36	0.9964	191041	CP063931.1	111	NA
224	Klebsiella pneumoniae subsp. pneumoniae KpvK54	CP023134.2	2017	UK	Pus	human	Klebsiella pneumoniae subsp. pneumoniae strain KpvK54 plasmid pKpvK54	0.72	0.98	211454	CP023135.2	3813	NA

## Sheet: 临床菌株
菌株	Serotype	MLST	HvKP	CRKP	hypercapsule
HS713	K1	NA	+	-	-
HZ2	K2	380	+	-	+
HZ3	K1	23	+	-	+
HZ8	K1	2159	+	-	+
HZ10	K1	23	+	-	+
HZ12	K1	1265	+	-	-
HZ17	K2	86	+	-	+
HZ23	K2	380	+	-	+
HZ24	K2	65	+	-	+
HZ26	K2	65	+	-	+
HZ27	K1	23	+	-	+
HZ28	K1	23	+	-	+
HZ32	K1	700	+	-	+
HZ35	K1	23	+	-	+
HZ37	K2	2165	+	-	+
HZ41	K1	23	+	-	+
JS184	K2	65	+	+	+
JS357	K1	23	+	-	+
JS359	K1	23	+	-	+
JS360	K1	23	+	-	+
JSH14	K64	11	+	+	-
JSH15	K64	11	+	+	-
JSH16	K64	11	+	+	-
JSH23	K64	11	+	+	-
JSH26	K64	11	+	+	-
JSH27	K64	11	+	+	-
JSH28	K64	11	+	+	-
KPC(-)3	K2	65	+	-	+
KPC(-)7	K2	86	+	-	+
KPC(-)8	K2	65	+	-	-
KPC(-)20	K1	793	+	-	-
KPC(-)42	K1	23	+	-	+
KPC(-)50	K1	23	+	-	+
KPC(-)72	K1	23	+	-	+
KPC(-)74	K2	134	+	-	+
KPC(-)83	K64	1764	+	-	+
KPC(-)94	K2	86	+	-	+
KPC(-)109	K1	23	+	-	+
SX3	K1	23	+	-	+
SX4	K1	23	+	-	+
SX20	K2	65	+	-	+
TZ1	K64	11	+	+	-
TZ12	K64	11	+	+	-
TZ13	K64	11	+	+	+
TZ16	K64	11	+	+	+
TZ28	K64	11	+	+	-
TZ34	K64	11	+	+	-
YN18	K64	11	+	+	-
